# Supplementary material for: Effects of age, sex, and genotype on high-sensitivity metabolomic profiles in the fruit fly, Drosophila melanogaster
Source: Aging Cell. 2014 Mar 18;13(4):596–604. doi: 10.1111/acel.12215 (PMC4116462; doi:10.1111/acel.12215)
Supplement: Supplementary file 4 — Table S1 Bloomington Stock Center numbers, DGRP numbers, and wolbachia status for those inbred lines analyzed in this study. [file acel0013-0596-sd4.xlsx]

## Sheet: Sheet1
Bloomington	DGRP no.	Core40?	Wolbachia
25174	RAL-208	Core40	No
25181	RAL-315	Core40	No
25185	RAL-358	Core40	No
25186	RAL-360	Core40	Yes
25187	RAL-362	Core40	Yes
25188	RAL-375	Core40	No
25190	RAL-380	Core40	Yes
25192	RAL-399	Core40	No
25197	RAL-517	Core40	No
25198	RAL-555	Core40	Yes
25201	RAL-712	Core40	Yes
25204	RAL-765	Core40	No
25206	RAL-786	Core40	Yes
25210	RAL-859	Core40	Yes
25745	RAL-714	Core40	No
