# Supplementary material for: Effects of age, sex, and genotype on high-sensitivity metabolomic profiles in the fruit fly, Drosophila melanogaster
Source: Aging Cell. 2014 Mar 18;13(4):596–604. doi: 10.1111/acel.12215 (PMC4116462; doi:10.1111/acel.12215)
Supplement: Supplementary file 5 — Table S2 Mummichog enrichment analysis for sets of analytes significantly associated with specific factors. [file acel0013-0596-sd5.xlsx]

## Sheet: Sheet1
Table S2. Mummichog enrichment analysis for sets of analytes significantly associated with specific factors.
For sake of clarity, we only include pathways that are enriched with at least three analytes.
Column	Significant predictor	Pathway	Number observed	Number in reference	P-valueq	Adjusted Pvalue
C18	Age genotype interaction	Zymosterol Biosynthesis	4	12	0.0256846	0.000760934
C18	Age genotype interaction	Purine deoxyribnucleoside degradataion	3	6	0.0159922	0.000778039
AE	Age genotype interation	arginine biosynthesis IV	4	12	0.108771	0.00541499
AE	Age genotype interation	citrulline-nitric oxide cycle	3	7	0.0850462	0.00588817
AE	Age genotype interation	isoleucine biosynthesis from threonine	3	8	0.12063	0.00856399
AE	Age genotype interation	tRNA charging pathway	5	20	0.201646	0.00986418
AE	Age genotype interation	uridine-5'-phosphate biosynthesis	3	10	0.203894	0.0174713
AE	Down with age	Isoleucine degradataion I	4	8	0.0330525	0.00093672
AE	Down with age	Purine Deoxyribonucleosides degradation	4	8	0.0330525	0.00093672
AE	Down with age	2-methylbutyrate biosynthesis	3	5	0.0378589	0.001359
AE	Down with age	Beta-carboline biosynthesis	3	5	0.0378589	0.001359
AE	Down with age	Dopamine Degradation	4	10	0.0749511	0.00164168
AE	Down with age	Serotonin and melatonin biosynthesis	3	6	0.0663111	0.00206178
AE	Down with age	Coenzyme A biosynthesis	3	6	0.0663111	0.00206178
AE	Down with age	Leucine degradation I	4	11	0.102559	0.00222576
AE	Down with age	L-carnitine biosynthesis	3	7	0.101767	0.00313897
AE	Down with age	Glycolysis II	3	10	0.237369	0.0102992
AE	Down with age	Glycolysis III (Thermotoga)	3	11	0.287923	0.0146905
AE	Down with age	Glycolysis I	3	11	0.287923	0.0146905
AE	Down with age	5-aminoimidazole ribonucleotide biosynthesis I	3	11	0.287923	0.0146905
AE	Down with age	FormylTHF biosynthesis I	3	12	0.339197	0.0204576
AE	Down with age	Gluconeogenesis	3	13	0.390244	0.027805
AE	Down with age	tRNA Charging pathway	4	20	0.457016	0.0301084
C18	Down with age	Dolichyl-diphosphooligosaccharide biosynthesis	4	4	0.000876108	0.000711363
C18	Down with age	Zymosterol Biosynthesis	6	12	0.00917674	0.000794316
C18	Down with age	Purine Deoxyribonucleosides degradation	3	6	0.0684896	0.00258434
C18	Down with age	Acetylneuraminate biosynthesis I	3	7	0.104957	0.00369387
C18	Down with age	Dopamine Degradation	3	8	0.147264	0.00525003
AE	Increase in Females	Catecholamine biosynthesis	5	9	0.0180825	0.00063756
AE	Increase in Females	Choline biosynthesis III	3	4	0.0259984	0.00112517
AE	Increase in Females	Betaxanthin biosynthesis (via dopamine)	3	4	0.0259984	0.00112517
AE	Increase in Females	Phosphatidylcholine biosynthesis	3	6	0.0952795	0.0029969
AE	Increase in Females	4-hydroxyproline degradation I	3	7	0.143165	0.00486562
AE	Increase in Females	Isoleucine biosynthesis from threonine	3	8	0.197077	0.00772988
AE	Increase in Females	Salvage pathways of pyrimidine ribonucleotides	3	8	0.197077	0.00772988
C18	Increase in Females	Dolichyl-diphosphooligosaccharide biosynthesis	4	4	0.00027295	0.00214334
C18	Increase in Females	Zymosterol Biosynthesis	5	12	0.0126908	0.0025397
C18	Increase in Females	Acetylneuraminate biosynthesis I	3	7	0.0507024	0.00459917
C18	Increase in Females	Dopamine Degradation	3	8	0.0736015	0.00553539
AE	Increase in Males	Arginine degradation X (arginine monooxygenase pathway)	3	4	0.0151861	0.000325332
AE	Increase in Males	Arginine degradataion VI (arginase 2 pathway)	3	7	0.090955	0.00106762
AE	Increase in Males	Catecholamine biosynthesis	3	9	0.170605	0.00237507
AE	Increase in Males	tRNA Charging pathway	4	20	0.419599	0.00994439
C18	Increase in Males	L-carnitine biosynthesis	3	6	0.0319559	0.00647848
AE	Negative age sex interaction	Betaxanthin biosynthesis (via dopamine)	3	4	0.0491812	0.00103604
AE	Negative age sex interaction	tRNA Charging pathway	7	20	0.205176	0.00208251
AE	Negative age sex interaction	Catecholamine biosynthesis	4	9	0.160637	0.00237871
AE	Negative age sex interaction	Lipoate biosynthesis and incorporation II	3	6	0.16534	0.00367395
AE	Negative age sex interaction	Serotonin and melatonin biosynthesis	3	6	0.16534	0.00367395
AE	Negative age sex interaction	5-aminoimidazole ribonucleotide biosynthesis I	4	11	0.279914	0.00605006
AE	Negative age sex interaction	Isoleucine biosynthesis from threonine	3	8	0.315662	0.0110912
AE	Negative age sex interaction	Purine Deoxyribonucleosides degradation	3	8	0.315662	0.0110912
AE	Negative age sex interaction	Folate Transformations	3	10	0.468221	0.0269832
AE	Positive age sex interaction	NAD biosynthesis from 2-amino-3-carboxymuconate semialdehyde	3	8	0.045818	0.000411994
C18	Positive age sex interaction	Dolichyl-diphosphooligosaccharide biosynthesis	4	4	0.00027295	0.000321252
C18	Positive age sex interaction	Zymosterol Biosynthesis	5	12	0.0126908	0.00044313
C18	Positive age sex interaction	Acetylneuraminate biosynthesis I	3	7	0.0507024	0.00134588
C18	Positive age sex interaction	Dopamine Degradation	3	8	0.0736015	0.00189347
AE	Up with age	Serotonin and melatonin biosynthesis	3	6	0.0900731	0.00383096
AE	Up with age	tRNA Charging pathway	6	20	0.171932	0.00411261
AE	Up with age	Isoleucine biosynthesis from threonine	3	8	0.187609	0.0109284
AE	Up with age	Isoleucine degradataion I	3	8	0.187609	0.0109284
AE	Up with age	uridine-5'-phosphate biosynthesis	3	10	0.301425	0.0273521
AE	Up with age	Leucine degradation I	3	11	0.359999	0.040826
AE	Up with age	5-aminoimidazole ribonucleotide biosynthesis I	3	11	0.359999	0.040826
